# Supplementary material for: Effect of Different Packaging Strategies on the Secondary Shelf Life of Young and Structured Red Wine
Source: Foods. 2023 Jul 16;12(14):2719. doi: 10.3390/foods12142719 (PMC10379816; doi:10.3390/foods12142719)
Supplement: Supplementary file 1 [file foods-12-02719-s001.zip]

Archive with 1 entries (1 files):
- foods-2474693-supplementary.pdf
